# Supplementary material for: Halotolerant Microorganism-Based Soil Conditioner Application Improved the Soil Properties, Yield, Quality and Starch Characteristics of Hybrid Rice under Higher Saline Conditions
Source: Plants (Basel). 2024 Aug 21;13(16):2325. doi: 10.3390/plants13162325 (PMC11359022; doi:10.3390/plants13162325)
Supplement: Supplementary file 1 [file plants-13-02325-s001.zip]

Archive with 1 entries (1 files):
- plants-3124173-supplementary.pdf
